# Supplementary material for: A Reliable Approach for Revealing Molecular Targets in Secondary Ion Mass Spectrometry
Source: Int J Mol Sci. 2022 Apr 21;23(9):4615. doi: 10.3390/ijms23094615 (PMC9103194; doi:10.3390/ijms23094615)
Supplement: Supplementary file 1 [file ijms-23-04615-s001.zip]

Archive with 1 entries (1 files):
- ijms-1643966-supplementary.pdf
